# Supplementary material for: Association Between Decision-Making Styles, Personality Traits, and Socio-Demographic Factors in Women Choosing Voluntary Pregnancy Termination: A Cross-Sectional Study
Source: Eur J Investig Health Psychol Educ. 2025 Oct 16;15(10):214. doi: 10.3390/ejihpe15100214 (PMC12563433; doi:10.3390/ejihpe15100214)
Supplement: Supplementary file 1 [file ejihpe-15-00214-s001.zip]

Archive with 1 entries (1 files):
- ejihpe-3821912-supplementary.pdf
